# Supplementary material for: Integrative analysis of DNA copy number, DNA methylation and gene expression in multiple myeloma reveals alterations related to relapse
Source: Oncotarget. 2016 Nov 2;7(49):80664–79. doi: 10.18632/oncotarget.13025 (PMC5348347; doi:10.18632/oncotarget.13025)
Supplement: Supplementary file 3 [file oncotarget-07-80664-s003.xlsx]

## Sheet: Hoja1
Supplementary table 3. List of all DMRs detected by Nimblegen methylation array.
Gene	chromosome	DMR start	DMR end	SHORTEST_DISTANCE_FROM_Gene_TO_DMR	CENTER_TO_CENTER_DISTANCE_FROM_Gene_TO_DMR
A1BG	chr19	63554413	63555358	0	1560
AASS	chr7	121573702	121574020	2122	37648
ACRV1	chr11	125055548	125055842	0	3976
ACTR3B	chr7	152231319	152231923	47922	96032
ADAMTSL5	chr19	1456817	1457419	0	-2984
ADPRHL1	chr13	113114891	113115541	-8719	-22640
ADRBK1	chr11	66808975	66809684	0	8784
ADRBK1	chr11	66790055	66790341	-139	-10344
AFF3	chr2	100088468	100088786	0	260816
AGRN	chr1	969160	969464	0	5948
AJAP1	chr1	4626235	4626931	0	-52754
AKAP5	chr14	64000785	64001485	-484	-5336
AKAP8	chr19	15344535	15345137	0	6364
AMPD2	chr1	109969255	109969535	0	-688
ANGEL1	chr14	76350998	76351398	1962	15008
ANKAR	chr2	190247778	190248187	-768	-36304
ANKRD20A11P	chr21	14305216	14305892	30580	49253
ANKRD24	chr19	4135034	4135860	0	-19633
ANKRD26P1	chr16	45019181	45019571	-41178	-91256
ANKRD30BL	chr2	132637502	132637812	0	-39168
ANKRD9	chr14	102044495	102044789	0	224
AP2A2	chr11	965157	965843	0	6473
AP3D1	chr19	2082237	2082937	0	5316
AP4S1	chr14	30565993	30566919	0	-33280
APCDD1L	chr20	56474633	56475313	0	-20620
APCDD1L	chr20	56469511	56470135	0	-25768
ARFGAP1	chr20	61386212	61386810	0	3416
ARHGAP39	chr8	145776967	145777643	0	9776
ARHGEF10	chr8	1784829	1786159	0	-41390
ARHGEF4	chr2	131513832	131514542	0	58192
ARID3A	chr19	890405	890981	0	-9726
ART3	chr4	77163688	77164081	0	-38280
ASB3	chr2	53846615	53846993	0	37748
ASH2L	chr8	38081102	38081716	-451	-18056
ATAD3A	chr1	1445135	1445721	0	-3229
ATAD3B	chr1	1407082	1407676	0	-1856
ATAD3B	chr1	1403816	1404400	0	-5127
ATP6V0C	chr16	2508970	2509772	0	2395
ATP6V1C2	chr2	10777110	10778034	-1191	-33384
ATP8B4	chr15	48198717	48199023	6	130652
ATP9B	chr18	75006934	75007556	0	-77584
ATXN1	chr6	16436003	16436595	0	-202211
ATXN7	chr3	63825482	63826066	0	-68952
AURKAIP1	chr1_random	371114	371400	-13301	-14179
AXIN1	chr16	314706	315306	0	4947
BANP	chr16	86590206	86592180	0	-14288
BANP	chr16	86662950	86663526	0	57760
BBS1	chr11	66034851	66035239	0	-11128
BMPR2	chr2	202950086	202950403	0	-94768
BOLL	chr2	198358311	198359109	0	29200
BPIFB4	chr20	31131543	31131849	-1129	-16402
BRD1	chr22	48561556	48562276	0	-16780
BRSK1	chr19	60507595	60508271	0	6408
BSG	chr19	536047	536731	1554	8004
C1orf159	chr1	1012780	1013372	0	-11253
C3	chr19	6661458	6662008	0	11479
C6orf10	chr6	32448804	32449308	1170	41012
C8orf82	chr8	145723829	145724826	0	480
C9orf69	chr9	138147877	138148679	0	-128
CA11	chr19	53833955	53834377	0	-3008
CACNA2D4	chr12	1887367	1887975	0	52914
CACNG2	chr22	35290324	35291008	0	-67084
CAMKK1	chr17	3717897	3718501	0	-7376
CAMKK1	chr17	3740182	3740498	0	14764
CAPN15	chr16	527545	528221	0	-3363
CAPN6	chrX	110400802	110401102	372	13240
CARD16	chr11	104423246	104423626	1985	4176
CCBL2	chr1	89230843	89231521	0	28544
CCDC106	chr19	60855517	60856119	0	2264
CCDC144CP	chr17	20164995	20165609	0	-40286
CCNL2	chr1	1312302	1312912	0	-5160
CD53	chr1	111215292	111215702	0	-14208
CD7	chr17	77868673	77869461	0	1672
CD82	chr11	44498016	44498620	-45096	-72484
CDC37	chr19	10367284	10367966	0	-1415
CDH6	chr5	31228813	31229429	-89	-68144
CDX2	chr13	27441856	27442272	351	4210
CEP170B	chr14	104442823	104444371	8671	25176
CEP68	chr2	65134564	65134982	-2016	-17548
CER1	chr9	14713616	14713930	901	2550
CHAT	chr10	50490228	50490608	0	-24736
CHPT1	chr12	100613435	100613807	-1740	-17648
CHST6	chr16	74070064	74071160	0	-4864
CIRBP	chr19	1222548	1223034	0	572
CKMT1A	chr15	41769960	41771751	-624	-4688
CLCN7	chr16	1445744	1446340	0	-3968
CLEC16A	chr16	11179537	11180225	0	115185
CLEC2L	chr7	138858858	138859272	0	-10672
CLIC4	chr1	24942856	24943138	-1208	-50878
COL6A2	chr21	46376290	46376968	0	16804
COLQ	chr3	15540346	15540638	2084	38040
CPEB1	chr15	81112394	81113296	0	51456
CPNE3	chr8	87593345	87593856	-1915	-25704
CPT1A	chr11	68306643	68307263	0	-15368
CPXCR1	chrX	87886465	87886965	-1916	-5936
CRIPAK	chr4	1378686	1379270	0	1417
CRY2	chr11	45823653	45824040	-1204	-19460
CSNK1G2	chr19	1929594	1930176	0	17637
CSNK1G2	chr19	1906374	1906666	0	-5728
CST8	chr20	23417327	23417825	-1940	-4634
CTDSPL	chr3	37877478	37878073	-599	-62040
CXADRP3	chr18	14464472	14465147	-2806	-13519
CXADRP3	chr18	14488641	14489017	0	10500
CXXC11	chr2	242492309	242492923	28154	30240
CYP2W1	chr7	996348	996938	546	4062
CYTH3	chr7	6171739	6172323	0	-51320
DBIL5P	chr17	602726	603334	0	-794
DCDC1	chr11	31347622	31348116	0	53528
DCHS2	chr4	155630982	155631474	0	83456
DIDO1	chr20	60982669	60984081	0	-20568
DMWD	chr19	50980828	50981740	0	-1716
DNAJB6	chr7	156926881	156927959	23987	64736
DND1	chr5	140032351	140033267	0	832
DOCK10	chr2	225616912	225617398	1338	140352
DOT1L	chr19	2141795	2142475	0	-7227
DSC2	chr18	26936540	26936918	154	18564
DUS3L	chr19	5737248	5738126	0	-1513
EFCAB4A	chr11	821289	821809	0	1761
EFNB3	chr17	7548211	7548620	-624	-3915
EHMT1	chr9	139802942	139803528	0	61408
EIF2S1	chr14	66897896	66898374	0	-11748
EIF3G	chr19	10087083	10087705	0	-1750
ELAVL3	chr19	11452714	11453844	0	15307
ELFN2	chr22	36100019	36101139	0	-23116
EN1	chr2	119319111	119319987	0	328
EPHA10	chr1	38002450	38003242	0	24020
EPS8L2	chr11	724694	726498	6967	18673
EPSTI1	chr13	42466366	42466762	1959	55100
ERICH1-AS1	chr8	971294	973644	0	96084
ERRFI1	chr1	8010643	8011361	1663	9329
EVX1	chr7	27246448	27247058	-1630	-3950
FAM120B	chr6	170527932	170528842	0	21424
FAM205B	chr9	34829474	34829778	891	5200
FAM219A	chr9	34447389	34448071	0	29352
FAM223A	chrX	153450451	153450857	-1815	-2368
FAM223B	chrX	153516432	153516948	1790	2400
FAM53C	chr5	137708738	137709416	0	1856
FAM86FP	chr12	8287131	8287798	322	6604
FAM86HP	chr3	131313408	131314101	442	7616
FAT4	chr4	126456925	126457621	0	-88000
FBXL6	chr8	145551131	145551738	0	0
FCGR2A	chr1	159699588	159702016	-39812	-48096
FCGR2A	chr1	159692366	159694456	-47372	-55488
FCGR2A	chr1	159707971	159709039	-32789	-40384
FKBP9L	chr7	55776012	55776522	36258	48256
FLJ35024	chr9	2609356	2609766	0	40547
FLJ43663	chr7	130443927	130444233	0	82304
FLJ43681	chr17_random	870757	872397	40795	48569
FLYWCH2	chr16	2884133	2884833	0	3193
FNIP1	chr5	131162380	131163080	1725	79760
FOXC2	chr16	85158217	85159139	0	-528
FOXE1	chr9	99655563	99656666	0	-976
FOXG1	chr14	28306221	28307347	0	-848
FOXJ3	chr1	42573965	42575171	0	80104
FOXRED2	chr22	35232072	35232594	0	9228
FRMD6-AS2	chr14	51025323	51025625	0	-38228
FRMPD1	chr9	37640651	37640961	-90	-48168
FRS3	chr6	41855237	41855561	0	4648
FSD1	chr19	4273738	4274438	0	8871
FUT4	chr11	93917574	93918254	0	-1768
FYN	chr6	112301735	112302029	387	107104
FZD2	chr17	39991378	39992268	0	-424
GAB4	chr22	15870398	15870798	1286	24629
GABBR1	chr6	29704175	29704476	0	10864
GATA2	chr3	129698501	129699523	3781	11168
GDI1	chrX	153323266	153323886	0	1856
GLI3	chr7	42244553	42244976	1410	139656
GLT1D1	chr12	127902431	127902919	-1114	-67072
GLUD1P3	chr10	75161904	75162714	0	-1040
GNA11	chr19	3063670	3064550	0	5179
GNA11	chr19	3060931	3061517	0	2293
GNAS	chr20	56863944	56864619	0	-19636
GNAS	chr20	56863862	56864460	0	-19756
GNAS-AS1	chr20	56840231	56840516	0	-2984
GNG7	chr19	2475950	2476560	0	-81726
GOLGA8B	chr15	32574904	32575406	-29369	-58764
GPRC5B	chr16	19804086	19804868	434	13754
GPT	chr8	145701219	145702014	0	-208
GRIN3A	chr9	103541286	103541972	603	85568
GSE1	chr16	84231521	84232825	0	-2744
GSE1	chr16	84227413	84228017	0	-7208
HEATR2	chr7	773863	774763	0	11560
HEATR2	chr7	788228	789124	0	25923
HEATR2	chr7	762836	763512	0	421
HERC2	chr15	26035636	26036320	0	-99356
HEXDC	chr17	77990488	77991175	0	9160
HGS	chr17	77278374	77279078	0	8264
HGS	chr17	77265405	77266094	0	-4712
HINT3	chr6	126317113	126317437	-2116	-14032
HIST1H1D	chr6	26343101	26343785	0	634
HK1	chr10	70747001	70747425	0	-18480
HMHA1	chr19	1030797	1031583	0	3916
HOXA11-AS	chr7	27193460	27193736	0	104
HPS4	chr22	25205043	25205561	0	11964
HPS6	chr10	103812700	103813814	-1299	-3184
HS3ST3B1	chr17	14146992	14147708	0	-20374
HSPA2	chr14	64077148	64078236	0	-628
HSPA6	chr1	159761295	159761695	0	-480
HSPA7	chr1	159842511	159843407	0	-752
IGFN1	chr1	199446056	199447807	0	1296
IGSF9	chr1	158165930	158166616	0	-6464
IL9R	chrX	154878121	154878699	-1740	-8640
INPP5D	chr2	233631639	233632015	-1264	-75456
INTS3	chr1	151967459	151967769	0	-22560
IQSEC1	chr3	12951968	12953174	0	-49008
IRS1	chr2	227370351	227371027	0	32672
IRX1	chr5	3655426	3656002	909	3872
IRX2	chr5	2802681	2803483	0	1058
ISCA2	chr14	74031563	74032263	0	808
ISLR	chr15	72254124	72254542	0	-368
ISLR2	chr15	72212168	72213361	0	288
ITGA4	chr2	182028124	182028448	-1415	-42000
ITGB7	chr12	51877429	51878127	0	-1544
JPH3	chr16	86272123	86272805	0	31360
KATNAL2	chr18	42803486	42804262	0	-27820
KATNAL2	chr18	42809401	42810077	0	-21960
KATNAL2	chr18	42797560	42798146	0	-33844
KCNE4	chr2	223623516	223624232	-659	-2880
KCNJ4	chr22	37181463	37182671	312	15352
KCNQ1	chr11	2420365	2421361	-1435	-203993
KCTD1	chr18	22380792	22381098	0	-9174
KCTD5	chr16	2697374	2697994	0	11920
KEAP1	chr19	10463254	10463838	0	-2592
KIAA1875	chr8	145252423	145253109	7217	12864
KIF17	chr1	20903430	20904126	0	13780
KLF13	chr15	29451343	29451966	0	19772
KLHL14	chr18	28608011	28608394	1039	51402
KNTC1	chr12	121577997	121578518	0	-49072
KRTAP4-7	chr17	36493319	36493807	-177	-888
LAMC2	chr1	181420278	181420556	-1240	-30912
LHX5	chr12	112385449	112386747	0	-3568
LINC00162	chr21	45272437	45273111	23367	26464
LINC00238	chr14	66022596	66023401	0	-5944
LINC00273	chr16	33868739	33869963	0	72
LINC00301	chr11	60138421	60139417	-382	-36576
LINC00661	chr19	15987139	15987729	0	-5924
LINC00839	chr10	42290117	42290819	-125	-10400
LINC00933	chr15	82916627	82917437	0	-2616
LIPI	chr21	14364584	14365180	-37825	-87183
LMF1	chr16	863153	863757	0	-38854
LOC100133050	chr5	99753226	99754188	1369	6232
LOC100233156	chr4_random	721869	722285	0	-27543
LOC100288255	chr4	191176812	191177498	-5018	-6816
LOC100288842	chr9	122596930	122597648	0	-920
LOC100288966	chr21	13974785	13975589	39008	55115
LOC100499194	chr2	114453326	114454134	0	856
LOC100506990	chr8	12338523	12339259	0	-64917
LOC339822	chr2	854000	855080	0	42566
LOC390705	chr16	32228779	32229719	19976	20664
LOC400558	chr16	87759721	87760323	0	-1656
LOC619207	chr10	135104548	135105126	-12295	-19840
LOC728323	chr2	242636092	242636780	-42736	-78880
LONP1	chr19	5670222	5670500	0	13304
LRRC27	chr10	133993182	133993482	-2121	-12912
LRRC45	chr17	77580705	77581704	0	2752
LRRFIP2	chr3	37193557	37193879	702	62732
LSP1	chr11	1848767	1849171	0	-1453
LYN	chr8	56954107	56954399	-540	-66992
LYSMD2	chr15	49818193	49818591	0	1644
MAD1L1	chr7	1916577	1917257	0	-113614
MAEA	chr4	1312308	1312984	0	13848
MAF1	chr8	145232852	145233952	0	512
MAP2K2	chr19	4041104	4041704	0	-16818
MAP3K19	chr2	135498126	135498416	0	29536
MAPK8IP3	chr16	1736671	1737371	0	8751
MARVELD3	chr16	70216925	70217255	-301	-8368
MAST1	chr19	12845147	12846433	0	17278
MBD3	chr19	1528492	1529472	0	-6682
MED16	chr19	842508	843116	0	11222
METAP1	chr4	100134418	100135339	-471	-34512
MEX3B	chr15	80122941	80124147	0	184
MFSD10	chr4	2903224	2903910	0	-667
MGAT3	chr22	38212935	38213853	0	12684
MGC70870	chr17_random	116207	117057	0	-1545
MIA-RAB4B	chr19	45984227	45984913	0	584
MIDN	chr19	1206065	1206663	0	1517
MIR3143	chr6	27224669	27224947	1223	1392
MMP16	chr8	89410448	89411194	1615	147112
MOB3A	chr19	2027457	2028041	0	-6902
MOB3C	chr1	46852790	46853096	0	2384
MPPED2	chr11	30565356	30565680	850	101958
MPZL1	chr1	165956457	165957065	-745	-36032
MRPL16	chr11	59336114	59337243	1193	4128
MRPL23	chr11	1933895	1935171	0	4787
MRVI1-AS1	chr11	10547566	10548160	0	-843
MST1	chr3	49698159	49699772	0	176
MST1L	chr1	16958006	16959298	0	12
MST1P2	chr1	16846073	16847581	0	-254
MTA1	chr14	104955289	104956179	-1051	-26944
MUM1	chr19	1321826	1322410	0	4415
MYADML	chr2	33808782	33809182	1994	3272
MYO1F	chr19	8500930	8501536	0	-18769
MYO9A	chr15	70195767	70196268	0	144560
MYOD1	chr11	17697770	17699063	0	-552
NADK	chr1	1675187	1675807	0	-10652
NAPRT1	chr8	144731909	144732497	253	2320
NAV1	chr1	199885554	199886232	0	-87504
NCLN	chr19	3146962	3147566	0	-1459
NCOR2	chr12	123394928	123395624	0	-101152
NDUFS7	chr19	1341664	1342348	0	1271
NELFB	chr9	139289684	139290082	1863	11184
NFATC1	chr18	75271440	75272416	0	-51608
NHLH2	chr1	116172248	116172929	-7592	-10304
NKX3-2	chr4	13153971	13154471	0	839
NOL3	chr16	65763337	65763631	0	-1036
NPTX2	chr7	98083331	98083639	-893	-7336
NRAP	chr10	115413886	115414323	67	37912
NRN1L	chr16	66476354	66476858	0	-420
NSUN5	chr7	72349453	72350061	-4388	-7864
OC90	chr8	133140222	133140506	0	17136
OGFOD2	chr12	122029617	122030313	0	2048
OR1J2	chr9	124310968	124311466	-1435	-2160
OR2A42	chr7	143645671	143646083	-67	-752
OR4M1	chr14	19317131	19317551	-770	-1450
OR52M1	chr11	4520757	4521457	-1539	-2366
OR56A3	chr11	5924204	5924488	-664	-1280
ORAI1	chr12	120546971	120547447	-1390	-9376
OVOL1	chr11	65308864	65309775	-1305	-6852
OVOL3	chr19	41296090	41296512	0	1100
PANX3	chr11	123984222	123984546	-2116	-6680
PAPLN	chr14	72772840	72773951	-6	-19136
PAQR8	chr6	52332444	52333044	-1840	-24968
PAX9	chr14	36201692	36202502	0	-4544
PCDHB10	chr5	140552366	140552668	0	-1248
PCDHB5	chr5	140494818	140495494	0	-1280
PCDHGA1	chr5	140778288	140778692	0	-3088
PCGF3	chr4	742050	743780	0	20915
PHC2	chr1	33613172	33613796	0	25692
PI16	chr6	37037625	37038129	0	5572
PI4KAP1	chr22	18780406	18781110	1711	9546
PI4KB	chr1	149564761	149565560	0	16336
PIP5K1C	chr19	3627097	3627691	0	11066
PITX1	chr5	134392192	134393006	0	-1984
PKD1	chr16	2079827	2080215	0	-22284
PLEC	chr8	145062281	145063359	0	-27680
PLG	chr6	161043551	161043849	0	-25440
PLIN3	chr19	4802763	4803379	0	-991
PLK5	chr19	1476187	1476803	0	-4268
PNPLA6	chr19	7525492	7526614	0	7208
POM121C	chr7	74888946	74889622	0	-29472
POTEKP	chr2	132131728	132132308	48284	54888
POTEM	chr14	19019561	19020160	-33793	-52252
POU6F1	chr12	49878114	49878512	0	5712
PPAN	chr19	10082049	10083046	0	2112
PPIP5K1	chr15	41670220	41671987	477	29756
PPP1R12B	chr1	200584378	200584784	0	-119808
PPP1R3F	chrX	49012645	49013045	-204	-9532
PPP2R3B	chrX	227560	228138	0	-13329
PRDM1	chr6	106652368	106652688	0	-168
PRH1-PRR4	chr12	11068542	11068830	0	16084
PRKCSH	chr19	11420832	11421320	0	6051
PTBP1	chr19	755321	756025	0	-186
PTDSS2	chr11	461679	462276	0	1144
PTGIS	chr20	47618429	47618913	315	32708
PTOV1	chr19	55053316	55053938	0	2604
PUF60	chr8	144970529	144971351	0	-6080
PXDN	chr2	1631003	1632403	0	-39278
QTRT1	chr19	10684419	10685022	0	5643
RAB4B-EGLN2	chr19	46008402	46009104	2216	17680
RAB4B-EGLN2	chr19	45997672	45998151	0	6840
RAI1	chr17	17654460	17655136	0	64298
RAI14	chr5	34691486	34691776	-413	-88696
RBM24	chr6	17391100	17391502	0	-4632
RET	chr10	42891401	42891893	-629	-26092
RGS19	chr20	62175546	62176330	0	-2196
RIMBP2	chr12	129570378	129570754	2015	63064
RNF123	chr3	49730775	49732083	0	13472
RNF39	chr6	30150863	30151145	0	2190
RNU6-52P	chr13	18591428	18591817	-23304	-23546
RNU6-81P	chr2	131950220	131950634	0	-47664
ROR2	chr9	93526126	93527020	0	-111904
RORA	chr15	58671596	58671900	0	-266536
RTEL1	chr20	61759663	61760385	0	-18804
RUNX1	chr21	35086034	35086736	0	-126332
RUNX1	chr21	35345281	35345884	1816	132868
RUNX3	chr1	25129819	25130815	0	-1020
SBNO2	chr19	1119531	1120207	0	27912
SCYL1	chr11	65062515	65063516	0	7072
SDF4	chr1	1143638	1144314	0	-5754
SECTM1	chr17	77870583	77871163	-1025	-7832
SERPINA10	chr14	93831429	93831725	2068	7200
SERPINF2	chr17	1590513	1591959	-920	-7858
SESN3	chr11	94604585	94604901	0	32904
SETD1B	chr12	120739258	120739934	0	-1384
SETD1B	chr12	120749719	120750297	0	9024
SGSH	chr17	75798889	75799569	0	-4000
SGTA	chr19	2712454	2713038	0	-7286
SH2D1A	chrX	123307463	123307943	0	-13544
SH2D4B	chr10	82286775	82287281	-356	-54944
SHANK2	chr11	70346569	70347185	0	44352
SHC2	chr19	410701	412075	0	21599
SHROOM1	chr5	132189228	132190128	0	-432
SIPA1	chr11	65166113	65166807	0	-2100
SIRT7	chr17	77463582	77464084	0	-2392
SLAIN1	chr13	77168969	77169375	-614	-34016
SLC16A3	chr17	77788335	77789151	0	3624
SLC25A10	chr17	77292725	77293301	0	-1048
SLC25A24	chr1	108537429	108537801	0	25936
SLC25A6	chrX	1465985	1466587	0	-1755
SLC25A6	chrY	1465985	1466587	0	-1755
SLC29A4	chr7	5308700	5309688	0	9536
SLC30A7	chr1	101134703	101135303	0	-42048
SLC6A10P	chr16	32764767	32765776	-30521	-34858
SLC9A4	chr2	102454274	102454576	-1617	-32104
SLCO4A1	chr20	60768033	60769939	0	9816
SLX4	chr16	3578859	3579475	0	-7217
SMARCA4	chr19	11004787	11005963	0	22097
SNAR-E	chr19	52026054	52026454	253	516
SND1	chr7	127535014	127535664	15119	235680
SNED1	chr2	241640948	241641624	0	6656
SNRPN	chr15	22751372	22752050	0	54358
SNX32	chr11	65356946	65357649	-336	-10568
SORL1	chr11	120826791	120827681	-440	-91664
SOWAHA	chr5	132177890	132178766	0	-328
SOX10	chr22	36710263	36710888	0	6200
SOX11	chr2	5764310	5765012	5342	10052
SPRED2	chr2	65394212	65394790	0	-24960
SPRR1A	chr1	151222257	151222949	-238	-1456
SPTY2D1	chr11	18614630	18615012	2034	16260
SSU72	chr1	1468610	1469262	0	-14584
ST8SIA4	chr5	100268519	100269125	1631	50112
STUB1	chr16	672300	673498	0	1457
SYCE3	chr22	49347596	49347916	0	5456
SYNGR3	chr16	1978778	1979670	-276	-2887
SYNJ2	chr6	158321215	158321515	-1360	-60160
TAAR5	chr6	132954020	132954322	1450	2168
TACR1	chr2	75281968	75282557	1815	78640
TAF4	chr20	59987879	59988965	0	-40328
TAS1R3	chr1_random	229911	230487	-36466	-38311
TBCEL	chr11	120399003	120399601	-411	-33496
TCF3	chr19	1577458	1577976	0	-3070
TERT	chr5	1342350	1345016	0	16459
TEX12	chr11	111543389	111543884	0	-2256
TEX19	chr17	77910175	77910949	0	-2112
TEX29	chr13	110776499	110777195	0	-5952
TGFBR1	chr9	100906348	100908073	0	-24544
THRA	chr17	35502610	35503308	0	15152
TIMM44	chr19	7904769	7905449	0	-1046
TMEM132D	chr12	128906185	128909386	0	369592
TMEM150B	chr19	60515936	60516620	0	-6000
TMEM175	chr4	916545	916827	0	-12666
TMEM191A	chr22	19383423	19383827	-1574	-3520
TMEM88	chr17	7699518	7699918	0	93
TMEM97	chr17	23667810	23669318	-929	-6480
TMUB1	chr7	150410077	150411077	0	352
TNFAIP8L1	chr19	4602975	4603651	0	4760
TNFSF18	chr1	171286116	171287117	0	4768
TNK2	chr3	197085244	197086684	0	-4752
TNRC6C	chr17	73510197	73511275	-637	-53472
TOP1MT	chr8	144460981	144461957	-914	-26720
TP53BP1	chr15	41573157	41573971	0	35212
TP53BP1	chr15	41589414	41589894	0	51304
TP53I3	chr2	24154020	24154418	0	-3476
TPO	chr2	1550958	1552106	25452	90659
TPPP	chr5	720924	721534	0	-8514
TRAPPC9	chr8	141177043	141179337	0	3792
TRIL	chr7	28963052	28963554	0	1278
TRIM47	chr17	71382104	71382784	0	-1600
TSTA3	chr8	144767361	144767961	0	-752
TUBA1B	chr12	47813148	47813660	1577	3700
TUSC7	chr3	117911087	117911585	0	-3616
TWIST1	chr7	19113303	19113990	-7625	-9070
TXNIP	chr1	144147945	144148764	-1054	-3552
UCN	chr2	27384089	27385299	0	494
ULBP1	chr6	150326831	150328045	0	-4240
VOPP1	chr7	55609369	55610071	1675	52972
WNT9A	chr1	226227867	226228393	25568	39072
XAB2	chr19	7594401	7594989	0	-729
XAB2	chr19	7596657	7597247	0	1527
XAB2	chr19	7599853	7600349	0	4676
YWHAQ	chr2	9690247	9690541	1612	25304
ZBTB7A	chr19	4004890	4006283	0	-1429
ZFP112	chr19	49553199	49554343	503	16152
ZFP36L1	chr14	68326260	68326884	0	-688
ZGPAT	chr20	61836126	61837010	0	12984
ZNF213	chr16	3132101	3132677	0	3457
ZNF24	chr18	31180158	31180812	1734	8184
ZNF324	chr19	63674166	63675248	0	1220
ZNF385A	chr12	53049098	53049790	0	-10824
ZNF408	chr11	46683118	46683742	0	1968
ZNF433	chr19	12008391	12008890	866	11612
ZNF526	chr19	47421256	47422156	0	1440
ZNF624	chr17	16499813	16500299	1921	18724
ZNF710	chr15	88411426	88412604	0	25920
ZNF710	chr15	88344036	88344640	-1115	-41760
ZNF740	chr12	51862783	51863065	0	-2936
ZNF746	chr7	148802274	148802974	0	-10688
ZNF768	chr16	30443357	30444039	0	-418
ZNF777	chr7	148759822	148760824	0	-13872
ZP2	chr16	21129765	21130283	0	6704
