# Supplementary material for: Integrative analysis of DNA copy number, DNA methylation and gene expression in multiple myeloma reveals alterations related to relapse
Source: Oncotarget. 2016 Nov 2;7(49):80664–79. doi: 10.18632/oncotarget.13025 (PMC5348347; doi:10.18632/oncotarget.13025)
Supplement: Supplementary file 4 [file oncotarget-07-80664-s004.xlsx]

## Sheet: Hoja1
Supplementary table 4. Summary of genes with differentially methylated regions between relapse and diagnosis samples, detected in a defined DNA range.
Promoter mean		Promoter max		Core promter mean		Core promoter max
RefSeq ID	HGNC ID	RefSeq ID	HGNC ID	RefSeq ID	HGNC ID	RefSeq ID	HGNC ID
NM_052892	PKD1L2	NM_017996	DET1	NR_003682	MGC70870	NR_026953	FBXL20
NM_001076780	PKD1L2	NM_001144074	DET1	NR_026953	FBXL20	NM_018938	PCDHB4
NR_024372	FLJ25758	NR_026645	DET1	NM_018938	PCDHB4	NM_000531	OTC
NM_144614	MBD3L2	NM_001001957	OR2W3	NM_198152	UTS2D	NR_015365	LOC553137
NM_001001957	OR2W3	NM_001001550	GRB10	NM_183236	RAB27A	NM_001013631	HNRNPCL1
NR_024221	SNAR-C3	NM_005483	CHAF1A	NM_018920	PCDHGA7	NR_003682	MGC70870
NR_024218	SNAR-C4	NM_052966	FAM129A	NM_032087	PCDHGA7	NM_001099854	PRAMEF14
NM_006985	NPIP	NM_030777	SLC2A10	NR_002938	LOC284379
NM_000696	ALDH9A1	NM_152945	RBM45	NM_173553	TRIML2
NR_027471	LOC440173	NM_181788	H1FNT	NM_001013631	HNRNPCL1
NM_014513	KIR2DS5	NM_001033515	LOC100132288	NM_001001957	OR2W3
NM_012313	KIR2DS3	NM_032807	FBXO18	NM_001638	APOF
NM_001010915	PTPLAD2	NM_012450	SLC13A4	NM_000531	OTC
NM_012312	KIR2DS2	NM_024909	C6orf134	NM_152565	ATP6V0D2
NR_024217	SNAR-C2	NM_145326	ZNF493	NM_015864	FAM65B
NR_024219	SNAR-C5	NM_001076678	ZNF493
NR_024220	SNAR-C1	NM_175910	ZNF493
NM_018661	DEFB103B	NM_003025	SH3GL1
NM_030908	OR2A4	NM_024906	SCD5
NM_001012391	RUNDC2B	NM_001037582	SCD5
NM_197965	SLC10A6	NR_026841	DSCR8
NM_001099854	PRAMEF14	NR_026838	DSCR8
NM_001024661	PRAMEF13	NR_026842	DSCR8
NM_020535	KIR2DL5A	NR_026839	DSCR8
NM_001136507	MBD3L5	NR_026840	DSCR8
NM_001083335	ZFP112	NM_170681	GFM2
NM_013380	ZFP112	NM_170691	GFM2
NM_022076	DUSP21	NM_032380	GFM2
NR_003275	LOC392196	NM_030908	OR2A4
NM_001104546	RPP30	NM_001010870	TDRD6
NM_006413	RPP30	NM_022750	PARP12
NR_024215	SNAR-A4	NM_001605	AARS
NR_024223	SNAR-A5	NM_002952	RPS2
NR_024224	SNAR-A7	NM_174903	RNF151
NR_024225	SNAR-A11	NR_002181	PPY2
NR_024226	SNAR-A9	NM_007214	SEC63
NR_024227	SNAR-A6	NM_020482	FHL5
NR_024228	SNAR-A8	NR_024608	LOC442459
NR_024229	SNAR-A10	NM_003205	TCF12
NR_024242	SNAR-A14	NM_207036	TCF12
NR_024214	SNAR-A3	NM_207037	TCF12
NM_133460	ZNF418	NM_207038	TCF12
NM_001081551	DEFB103A	NM_052892	PKD1L2
NM_005867	DSCR4	NM_001076780	PKD1L2
NM_001018081	KIR2DL5B	NM_001010915	PTPLAD2
NM_022909	CENPH	NM_001374	DNASE1L2
NM_006737	KIR3DL2	NM_000183	HADHB
NR_026946	C11orf64	NR_027050	LOC401357
NM_015868	KIR2DL3	NM_174953	ATP2A3
NM_014511	KIR2DL3	NM_174957	ATP2A3
NM_023014	PRAMEF2	NM_174958	ATP2A3
NM_001083539	KIR3DS1	NM_174955	ATP2A3
NM_201402	USP17L2	NM_174956	ATP2A3
NM_001035511	SDHC	NM_174954	ATP2A3
NM_001035512	SDHC	NM_005173	ATP2A3
NM_001035513	SDHC	NM_020860	STIM2
NM_003001	SDHC	NM_002427	MMP13
NM_182744	NBL1	NM_001136571	ZAR1L
NR_001278	CYP2B7P1	NM_001029955	DCAF4L1
NM_020990	CKMT1B	NM_183380	DST
NM_178556	TRIML1	NM_017860	C1orf56
NM_133462	TTC14	NR_003367	PVT1
NM_001042601	TTC14	NR_003276	CES4
NM_181709	FAM101A	NM_176810	NLRP13
NM_004580	RAB27A	NM_017880	C2orf42
NR_003682	MGC70870	NM_003853	IL18RAP
NM_178173	CCDC36	NR_027238	LOC654342
NM_176810	NLRP13	NM_207189	BRDT
NM_001097622	OCM	NM_153343	ENPP6
NM_024875	SYNPO2L	NM_181622	KRTAP13-3
NM_018920	PCDHGA7	NM_001030019	SUN3
NM_032087	PCDHGA7	NM_152782	SUN3
NM_183234	RAB27A	NM_017801	CMTM6
NM_130897	DYNLRB2	NM_173851	SLC30A8
NM_001001415	ZNF429	NM_007138	ZNF90
NM_152723	CCDC89	NM_006737	KIR3DL2
NM_001013674	C1orf141	NM_153606	FAM71A
NM_001001711	DDI1	NR_024522	TMEM67
NM_001015001	CKMT1A	NM_001142301	TMEM67
NM_032693	NAA11	NM_153704	TMEM67
NM_001037675	NBPF9	NM_022909	CENPH
NM_001146210	SPDYE6	NM_014813	LRIG2
NM_013940	OR10H1	NM_002569	FURIN
NM_001145542	ZSCAN18	NM_178168	OR10A5
NR_027135	ZSCAN18	NM_000696	ALDH9A1
NM_001005328	OR2A7
NR_002933	LOC493754
NM_023013	PRAMEF1
NR_002163	OR7E37P
NM_182581	C1orf111
NM_001135240	C1orf226
NR_004846	LOC100134868
NM_015852	ZNF117
NM_001089593	LOC642502
NM_001123387	KRTAP2-1
NM_020210	SEMA4B
NM_001001874	TPD52L3
NM_033516	TPD52L3
NM_001001875	TPD52L3
NM_001145010	C12orf70
NR_024365	LOC100192379
NM_001029955	DCAF4L1
NR_002710	ALOX12P2
NM_001101663	NBPF24
NM_183372	NBPF11
NM_001009612	C20orf202
NM_001143970	CDYL
NM_175612	CNTN4
NR_003112	GSTM5P1
NM_181788	H1FNT
NM_003097	SNRPN
NM_005678	SNURF
NM_001003827	TRIM34
NM_001145553	FLJ25363
NM_000764	CYP2A7
NM_030589	CYP2A7
NM_001099282	ZNF239
NM_001099284	ZNF239
NM_001099283	ZNF239
NR_003135	CEP170L
NM_153708	RTP1
NM_153343	ENPP6
NM_001860	SLC31A2
NR_027050	LOC401357
NR_024470	LOC100127888
NR_027439	LOC100272216
NM_001135704	ACBD4
NM_205767	C19orf70
NM_001101372	IGLON5
NM_017806	LIME1
NM_178311	GGTLC1
NR_002193	RBMY2FP
NM_001013255	LSP1
NM_001420	ELAVL3
NM_032281	ELAVL3
NM_001127389	DUX4L5
NM_001127388	DUX4L6
NM_182706	SCRIB
NM_015356	SCRIB
NM_001008701	LPHN1
NM_014921	LPHN1
NM_001013254	LSP1
NM_019885	CYP26B1
NM_153265	EML3
NM_178275	IGFN1
NM_020064	BARHL1
NM_001024678	LRRC24
NR_024207	KIAA1875
NM_001040001	MLLT4
NM_001040000	MLLT4
NM_005936	MLLT4
NM_005841	SPRY1
NM_177401	MIDN
NR_024461	LOC100190938
NR_024462	LOC100190938
NM_182484	BAGE5
NM_182482	BAGE2
NM_181704	BAGE4
NM_182481	BAGE3
NM_001187	BAGE
NM_001281	TBCB
NM_001694	ATP6V0C
NM_013321	SNX8
NM_001017921	VMAC
NM_024582	FAT4
NM_025160	WDR26
NM_001115113	WDR26
NR_001553	FAM197Y2P
NM_182752	TPRG1L
NM_001130082	PLXNB1
NM_020437	ASPHD2
NR_026752	CROCCP2
NM_004350	RUNX3
NM_138813	ATP8B3
NM_016192	TMEFF2
NM_001031807	SKOR1
NM_005604	POU3F2
NM_001134875	C14orf80
NM_001134876	C14orf80
NR_024434	LOC100133991
NM_152868	KCNJ4
NR_027487	LOC146880
NM_001352	DBP
NM_001076785	SLC7A6
NM_003983	SLC7A6
NM_198321	GALNT10
NM_022055	KCNK12
NM_173462	PAPLN
NM_004186	SEMA3F
NM_001145156	NR2F2
NM_006796	AFG3L2
NM_003946	NOL3
NM_005427	TP73
NM_004200	SYT7
NM_005541	INPP5D
NM_001017915	INPP5D
NM_020856	TSHZ3
NR_027503	LOC100133050
NM_002135	NR4A1
NM_173157	NR4A1
NM_003345	UBE2I
NM_194259	UBE2I
NM_001142806	SLC6A8
NM_199002	ARHGEF1
NM_016052	RRP15
NM_138393	REEP6
NM_000333	ATXN7
NM_001128149	ATXN7
NM_001136215	ARTN
NM_057090	ARTN
NM_057091	ARTN
NM_006137	CD7
NR_027271	C19orf23
NM_001142339	GNAL
NM_002071	GNAL
NR_001546	TTTY20
NM_013241	FHOD1
NM_000934	SERPINF2
NM_018488	TBX4
NM_033267	IRX2
NM_001134222	IRX2
NM_030782	CLPTM1L
NM_176792	MRPL43
NM_176793	MRPL43
NM_176794	MRPL43
NM_032112	MRPL43
NM_002673	PLXNB1
NM_014987	IGSF9B
NM_021192	HOXD11
NM_001102610	TUBGCP5
NM_052903	TUBGCP5
NM_015658	NOC2L
NM_006712	FASTK
NM_033015	FASTK
NM_194261	UBE2I
NM_006454	MXD4
NM_005527	HSPA1L
NM_002566	P2RY11
NM_002309	LIF
NM_020985	CHAT
NM_020986	CHAT
NM_002149	HPCAL1
NM_198537	YJEFN3
NM_004689	MTA1
NM_153360	APCDD1L
NM_024337	IRX1
NM_006541	GLRX3
NR_002801	PHF2P1
NM_194260	UBE2I
NM_005052	RAC3
NM_006548	IGF2BP2
NM_001007225	IGF2BP2
NM_002735	PRKAR1B
NR_015410	FLJ22536
NM_001145536	C17orf107
NM_201382	PLEC
NM_006100	ST3GAL6
NM_001136199	GRAMD1A
NM_020895	GRAMD1A
NM_001010938	TNK2
NM_006983	MMP23B
NM_182895	SCARF2
NM_153334	SCARF2
NM_000229	LCAT
NR_024348	NCRNA00095
NM_001099653	FAM86C
NM_152563	FAM86C
NM_018172	FAM86C
NM_130445	COL18A1
NM_014696	GPRIN2
NM_016412	IGF2AS
NM_000240	MAOA
NM_153367	ZCCHC24
NM_020309	SLC17A7
NM_006420	ARFGEF2
NR_002433	SNORD12C
NM_213648	TCF7
NR_015445	BREA2
NM_001130986	DYSF
NM_001130987	DYSF
NM_001130985	DYSF
NM_001130983	DYSF
NM_001130455	DYSF
NM_001130982	DYSF
NM_001130984	DYSF
NM_001159546	RFPL2
NM_001143946	GAS6
NM_201632	TCF7
NM_201634	TCF7
NM_201633	TCF7
NM_001100117	RIMS2
NM_032789	PARP10
NM_178541	PKD1P1
NM_006224	PITPNA
NM_024531	GPR172A
NM_000358	TGFBI
NM_013368	SERTAD3
NM_147164	CNTFR
NM_001842	CNTFR
NM_001135580	C19orf71
NM_052945	TNFRSF13C
NM_020737	LRFN2
NM_001080482	C9orf172
NM_001039842	C17orf90
NM_001409	MEGF6
NM_004031	IRF7
NM_001410	MEGF8
NM_030895	ZNF696
NM_014573	TMEM97
NM_012144	DNAI1
NM_001077446	TSEN34
NM_006546	IGF2BP1
NR_027462	SHBG
NM_001406	EFNB3
NM_003900	SQSTM1
NM_005689	ABCB6
NR_024253	LOC348926
NM_018111	C19orf73
NM_005861	STUB1
NM_152760	SNX32
NM_014786	ARHGEF17
NM_001572	IRF7
NM_004029	IRF7
NM_001145855	SH3BP2
NM_003702	RGS20
NM_015845	MBD1
NM_015846	MBD1
NM_002384	MBD1
NM_015844	MBD1
NM_015847	MBD1
NM_152326	ANKRD9
NM_033030	BOLL
NM_016235	GPRC5B
NM_001083896	SEBOX
NM_006231	POLE
NR_001459	SNHG10
NR_003138	SNHG10
NM_004756	NUMBL
NM_032882	PNMA6A
NM_001082967	FAM19A5
NM_001170	AQP7
NM_001029885	GLTPD1
NM_015965	NDUFA13
NM_032532	FNDC1
NM_201381	PLEC
NM_015124	GRAMD4
NM_006465	ARID3B
NM_018653	GPRC5C
NR_024418	LOC389332
NM_001261	CDK9
NM_030974	SHARPIN
NM_001042476	CARHSP1
NM_022575	VPS16
NM_080413	VPS16
NM_175614	NDUFA11
NM_015944	AMDHD2
NM_001145815	AMDHD2
NM_182828	GDF7
NR_015380	A1BGAS
NM_182646	CPEB2
NM_182485	CPEB2
NM_002819	PTBP1
NM_031990	PTBP1
NM_031991	PTBP1
NM_175847	PTBP1
NM_001109	ADAM8
NM_198443	NRN1L
NM_001101340	C19orf76
NM_002993	CXCL6
NM_003693	SCARF1
NM_145349	SCARF1
NM_145350	SCARF1
NM_145351	SCARF1
NM_145352	SCARF1
NM_033429	CALML4
NM_001031733	CALML4
NM_024119	DHX58
NM_000894	LHB
NM_004209	SYNGR3
NM_001012715	C9orf106
NM_182612	PDDC1
NM_014178	STXBP6
NM_022573	TSPY2
NM_138496	CYHR1
NM_016126	HSPB11
NM_198526	ZNF710
NM_144686	TMC4
NM_001145303	TMC4
NM_007326	CYB5R3
NM_001129819	CYB5R3
NM_173804	TMEM86B
NM_020427	SLURP1
NM_033178	DUX4
NM_006999	PAPD7
NR_027334	LOC100131691
NM_021126	MPST
NM_001130517	MPST
NM_001013436	MPST
NR_024038	MPST
NM_002946	RPA2
NM_030649	ACAP3
NM_175875	SIX5
NM_003890	FCGBP
NR_015453	C4orf10
NM_000594	TNF
NM_199001	C9orf169
NM_003302	TRIP6
NM_001105574	HMX3
NM_017636	TRPM4
NM_002152	HRC
NM_014759	PHYHIP
NM_001099335	PHYHIP
NM_001122951	DARC
NM_006060	IKZF1
NM_001040668	BCL2L12
NM_138639	BCL2L12
NR_024158	LOC25845
NM_017857	SSH3
NM_001129728	PLEKHG4
NM_002183	IL3RA
NM_133328	DEDD2
NM_001035254	FAM102A
NM_006315	PCGF3
NM_002007	FGF4
NM_016366	CABP2
NM_031204	CABP2
NM_003378	VGF
NM_002586	PBX2
NM_152288	ORAI3
NM_006825	CKAP4
NR_024252	LOC729375
NM_001636	SLC25A6
NM_001142555	ADCK4
NM_000713	BLVRB
NM_080749	NEURL2
NM_024712	ELMO3
NM_145754	KIFC2
NM_001029880	SFMBT2
NM_139029	CD151
NM_139030	CD151
NM_001039490	CD151
NM_004357	CD151
NM_002917	RFNG
NM_001039213	CEACAM16
NM_080881	DBN1
NM_015136	STAB1
NM_001134778	PBX3
NM_019102	HOXA5
NM_138383	MTSS1L
NM_000952	PTAFR
NM_153759	DNMT3A
NM_005347	HSPA5
NM_006612	KIF1C
NR_024431	LOC283050
NR_015429	LOC283050
NR_024429	LOC283050
NM_015527	TBC1D10B
NM_024945	RMI1
NM_001145711	LOC100271840
NM_001005210	LRRC55
NR_026877	MGC2889
NM_001142853	HES6
NM_018645	HES6
NM_001012478	U2AF2
NM_007279	U2AF2
NM_001012984	C16orf86
NM_153046	TDRD9
NM_012259	HEY2
NM_130807	MOBKL2A
NM_001093767	FAM195B
NM_207368	FAM195B
NM_080552	SLC32A1
NM_178584	SEPT10
NM_144710	SEPT10
NM_025194	ITPKC
NM_033142	CGB7
NM_002910	RENBP
NR_015454	LOC92659
NM_012305	AP2A2
NM_014571	HEYL
NM_004421	DVL1
NR_024254	LOC653113
NM_003202	TCF7
NM_001492	GDF1
NM_021267	LASS1
NM_198207	LASS1
NM_152771	C19orf34
NM_030943	AMN
NM_001142933	CHAT
NM_020549	CHAT
NM_001142934	CHAT
NM_001142929	CHAT
NM_178172	GPIHBP1
NM_145166	ZBTB47
NM_145685	BRF1
NM_022658	HOXC8
NM_001013618	IGLL3
NM_181050	AXIN1
NM_003502	AXIN1
NM_001040661	SLC29A4
NM_153247	SLC29A4
NM_001040431	CCDC56
NM_133625	SYN2
NM_003178	SYN2
NM_002442	MSI1
NM_057160	ARTN
NM_001009880	C22orf9
NM_001008392	CTDSPL
NM_005808	CTDSPL
NM_003023	SH3BP2
NM_001280	CIRBP
NR_023312	CIRBP
NR_023313	CIRBP
NM_001008223	C1QL4
NM_001025235	TSPAN4
NM_001025236	TSPAN4
NR_027253	LOC285696
NM_001792	CDH2
NM_017793	RPP25
NM_000407	GP1BB
NM_001336	CTSZ
NM_001037814	GAB4
NM_001131016	CIZ1
NM_001131017	CIZ1
NM_001131018	CIZ1
NM_005994	TBX2
NM_014272	ADAMTS7
NM_003801	GPAA1
NM_001099737	WDR83
NM_001033582	PRKCZ
NR_024241	FAM86DP
NM_022478	CDH24
NM_144985	CDH24
NM_001985	ETFB
NM_000148	FUT1
NM_001080547	SPI1
NM_003120	SPI1
NM_001080457	LRRC4B
NM_014726	TBKBP1
NM_024719	GRTP1
NM_001137610	FAM86B2
NM_144616	JSRP1
NM_004612	TGFBR1
NM_001130916	TGFBR1
NM_005317	GZMM
NR_027620	LOC643719
NM_000234	LIG1
NM_145201	NAPRT1
NM_003269	NR2E1
NM_004513	IL16
NM_199418	PRCP
NM_005040	PRCP
NM_001013398	IGFBP3
NM_000598	IGFBP3
NM_001100910	FAM72B
NM_017723	C9orf167
NM_015688	FAM184B
NM_174922	ADCK5
NM_001144950	SSC5D
NM_005575	LNPEP
NM_003250	THRA
NM_148169	FBXO17
NM_006604	RFPL3
NM_212469	CHKA
NM_001277	CHKA
NM_005933	MLL
NM_024786	ZDHHC11
NR_024361	FLJ10661
NR_024363	FLJ10661
NR_024362	FLJ10661
NM_001145873	CD8A
NM_175931	CBFA2T3
NM_000334	SCN4A
NM_001101391	LINGO3
NM_181798	KCNQ1
NM_145699	APOBEC3A
NM_004667	HERC2
NM_032876	JUB
NM_032107	L3MBTL
NM_015478	L3MBTL
NM_001145137	CPT1B
NR_002602	SNORD37
NM_006950	SYN1
NM_133499	SYN1
NM_024042	METRN
NM_001100878	C8orf73
NM_017584	MIOX
NM_001142777	HSD3B7
NM_001142778	HSD3B7
NM_025193	HSD3B7
NM_001124	ADM
NR_001540	TTTY23
NR_003593	TTTY23B
NM_001005920	JMJD8
NM_019613	WDR45L
NR_003604	NCRNA00275
NM_181789	GLDN
NM_201400	FAM86A
NM_201598	FAM86A
NM_033016	PDGFB
NM_207511	C9orf139
NM_001032726	RAB41
NM_001136570	FAM47E
NM_178026	GGT7
NM_001077697	TSPY3
NR_024155	SYK
NM_001011666	CREB5
NM_001100619	CABLES1
NM_144716	CCDC12
NM_020971	SPTBN4
NM_006497	HIC1
NM_007021	C10orf10
NM_032520	GNPTG
NM_080618	CTCFL
NM_001135054	SIGIRR
NM_004739	MTA2
NR_002946	MMP23A
NM_022841	RFX7
NM_004977	KCNC3
NM_001134316	PRR22
NM_021570	BARX1
NM_000961	PTGIS
NM_020851	ISLR2
NM_007267	TMC6
NM_025241	UBXN6
NM_022462	HIF3A
NM_031886	KCNA7
NM_006179	NTF4
NM_199282	ARHGAP27
NM_198977	ARHGEF1
NM_004706	ARHGEF1
NM_199334	THRA
NM_013397	PRICKLE4
NM_144673	CMTM2
NM_017871	CPSF3L
NR_024251	LOC100125556
NR_024250	LOC100125556
NM_152286	PNPLA7
NM_001098537	PNPLA7
NM_016404	TRMT112
NM_001039182	BOLA2B
NM_001031827	BOLA2
NM_198545	C1orf187
NM_052906	ELFN2
NM_001080837	SEBOX
NM_006332	IFI30
NM_015692	CPAMD8
NM_015125	CIC
NM_003277	CLDN5
NM_001130861	CLDN5
NM_001848	COL6A1
NM_080645	COL12A1
NM_004370	COL12A1
NM_014235	UBL4A
NM_018140	CEP72
NM_001501	GNRH2
NM_178332	GNRH2
NM_178331	GNRH2
NM_002409	MGAT3
NM_002347	LY6H
NR_003686	SNORD125
NM_002088	GRIK5
NM_003227	TFR2
NM_024939	ESRP2
NM_015144	ZCCHC14
NM_018949	UTS2R
NM_001025239	TSPAN4
NM_001025238	TSPAN4
NM_003271	TSPAN4
NM_013434	KCNIP3
NM_018677	ACSS2
NM_006043	HS3ST2
NM_138281	DLX4
NM_005762	TRIM28
NR_015376	NCRNA00200
NR_002594	SLC7A5P2
NR_024488	LOC100129637
NM_144773	PROKR2
NM_022914	ACD
NM_001082486	ACD
NM_001082487	ACD
NM_032192	PPP1R1B
NM_012227	GTPBP6
NR_027270	C21orf81
NM_024552	LASS4
NM_001619	ADRBK1
NM_017573	PCSK4
NM_001127213	LY6E
NM_002346	LY6E
NR_026683	LOC100268168
NM_005433	YES1
NM_001130138	ISLR2
NM_000641	IL11
NR_026932	LOC282997
NM_003976	ARTN
NM_173575	STK32C
NM_006453	TBL3
NM_020972	ZFYVE28
NM_001135655	LY6H
NM_003731	SSNA1
NR_026759	FAM95B1
NM_206920	MAMDC4
NR_027354	LOC645166
NM_052926	PNMA5
NM_001103151	PNMA5
NM_001103150	PNMA5
NM_032731	TXNDC17
NM_001145971	RDH13
NR_027381	RDH13
NR_027382	RDH13
NM_001033953	CALCA
NM_001741	CALCA
NM_001033952	CALCA
NM_001307	CLDN7
NM_017805	RASIP1
NM_203304	MEX3D
NM_001053	SSTR5
NM_018243	SEPT11
NR_024443	LOC100133920
NM_004625	WNT7A
NM_015874	RBPJ
NM_203284	RBPJ
NM_001129727	PLEKHG4
NM_138363	CCDC45
NR_003017	SNORA71C
NM_001129729	PLEKHG4
NM_001129731	PLEKHG4
NR_026643	FAM99A
NM_025092	ATHL1
NM_002599	PDE2A
NM_207429	C11orf92
NM_001012614	CTBP1
NM_001328	CTBP1
NM_016638	ARL6IP4
NM_001002251	ARL6IP4
NM_001002252	ARL6IP4
NM_018694	ARL6IP4
NM_057182	CCNE1
NM_003961	RHBDL1
NM_001076552	ACSS2
NM_014343	CLDN15
NM_002824	PTMS
NM_001105541	NEFM
NM_000725	CACNB3
NM_023080	C8orf33
NR_002802	NEAT1
NM_172206	CAMKK1
NM_024112	C9orf16
NM_002688	SEPT5
NR_027081	LOC100271831
NM_005883	APC2
NM_145204	SENP8
NM_001143774	PHYHIPL
NM_001146254	PODNL1
NM_001146255	PODNL1
NM_015085	RAP1GAP2
NM_001100398	RAP1GAP2
NM_001098834	GBX1
NM_001042590	TMEM8B
NM_001114748	C1orf70
NM_020786	PDP2
NM_002616	PER1
NM_001048226	DBNDD2
NM_001048225	DBNDD2
NM_001024939	SLC2A11
NM_001122608	HCCS
NM_005333	HCCS
NM_016320	NUP98
NM_139132	NUP98
NM_005387	NUP98
NM_139131	NUP98
NM_001143781	FKBP11
NM_001040445	ASB1
NM_001080156	ARHGAP9
NM_052940	LRRC42
NM_016202	ZNF580
NM_005608	PTPRCAP
NM_002801	PSMB10
NM_002686	PNMT
NM_001029863	C6orf120
NM_019066	MAGEL2
NM_024747	HPS6
NM_145802	SEPT6
NM_145800	SEPT6
NM_145799	SEPT6
NM_015129	SEPT6
NM_000340	SLC2A2
NM_006278	ST3GAL4
NM_001395	DUSP9
NM_001039616	SPRED3
NM_001042522	SPRED3
NM_020321	ACCN3
NM_004769	ACCN3
NM_020322	ACCN3
NM_007276	CBX3
NR_027073	LOC283731
NM_006236	POU3F3
NM_001145176	SHISA7
NM_002653	PITX1
NM_001024957	BRMS1
NM_015399	BRMS1
NM_032242	PLXNA1
NM_175856	CHSY3
NM_018942	HMX1
NM_153376	CCDC96
NM_003353	UCN
NM_003222	TFAP2C
NM_001014980	FAM132A
NM_014339	IL17RA
NM_024409	NPPC
NM_001010934	HGF
NM_001010933	HGF
NM_001010931	HGF
NM_000601	HGF
NM_001010932	HGF
NM_001159675	SYNCRIP
NM_001159676	SYNCRIP
NM_004127	GPS1
NM_212492	GPS1
NM_001025266	C3orf70
NM_000675	ADORA2A
NM_002861	PCYT2
NM_001113496	SEPT9
NM_001080520	DRGX
NM_182505	C9orf85
NM_003887	ASAP2
NM_001135191	ASAP2
NM_030937	CCNL2
NM_001144868	CCNL2
NM_001144867	CCNL2
NM_001039577	CCNL2
NM_206824	VKORC1
NM_024006	VKORC1
NM_005985	SNAI1
NM_017708	FAM83E
NM_033215	PPP1R3F
NM_001887	CRYBB1
NM_153837	GPR114
NM_183337	RGS11
NM_003834	RGS11
NR_003494	FAM86B1
NM_001083537	FAM86B1
NM_002650	PI4KA
NM_004224	GPR50
NM_012113	CA14
NM_199326	PPP2R3B
NM_032534	KRBA1
NM_025257	SLC44A4
NM_014974	DIP2C
NM_021905	GABBR1
NM_001470	GABBR1
NM_021904	GABBR1
NM_005501	ITGA3
NM_002204	ITGA3
NM_145018	C11orf82
NR_026642	FAM99B
NM_014567	BCAR1
NM_004100	EYA4
NM_172103	EYA4
NM_172105	EYA4
NM_138445	GPR146
NM_004413	DPEP1
NM_203305	FAM102A
NM_020408	LYRM4
NM_005618	DLL1
NM_001099680	MAGIX
NM_021035	ZNFX1
NM_004199	P4HA2
NM_001017973	P4HA2
NM_025069	ZNF703
NM_012162	FBXL6
NM_024555	FBXL6
NM_000758	CSF2
NM_001130514	C19orf69
NM_015447	CAMSAP1
NM_001145296	EXOC7
NM_022486	SUSD1
NM_006988	ADAMTS1
NR_026717	STK19
NR_024330	NCRNA00085
NM_016535	ZNF581
NM_005428	VAV1
NM_005035	POLRMT
NM_207519	ZAP70
NM_014419	DKKL1
NM_006896	HOXA7
NM_213560	PKN1
NM_001258	CDK3
NM_012292	HMHA1
NR_003666	SPDYE7P
NM_001013838	RLTPR
NM_024519	FAM65A
NM_003004	SECTM1
NM_175575	WFIKKN2
NM_001013839	EXOC7
NM_015219	EXOC7
NM_001145297	EXOC7
NM_001145298	EXOC7
NM_001145299	EXOC7
NM_001123168	FAM72A
NR_023344	RNU6ATAC
NM_001080478	LRRC14B
NM_152246	CPT1B
NM_004377	CPT1B
NM_002014	FKBP4
NM_198403	MMD2
NM_001100600	MMD2
NM_004732	KCNAB3
NM_004729	ZBED1
NM_145177	DHRSX
NM_013410	AK4
NM_001536	PRMT1
NM_198319	PRMT1
NM_198318	PRMT1
NM_014316	CARHSP1
NM_003585	DOC2B
NM_007056	SFRS16
NM_032298	SYT3
NM_001002017	HCFC1R1
NM_001002018	HCFC1R1
NM_017885	HCFC1R1
NR_002935	FABP5L3
NM_000173	GP1BA
NM_001136052	CPT1C
NM_152359	CPT1C
NM_014825	URB1
NM_001113494	SEPT9
NM_004454	ETV5
NM_006941	SOX10
NM_006648	WNK2
NM_017914	C19orf24
NM_175867	DNMT3L
NM_013369	DNMT3L
NM_019605	SERTAD4
NM_012156	EPB41L1
NM_001033025	EXTL2
NM_001439	EXTL2
NR_024059	MIMT1
NM_001080532	TMC3
NM_152739	HOXA9
NM_015169	RRS1
NM_015175	NBEAL2
NM_145296	CADM4
NM_170695	TGIF1
NM_173210	TGIF1
NM_014387	LAT
NM_001014987	LAT
NM_001014988	LAT
NM_000422	KRT17
NR_024184	C14orf48
NR_024183	C14orf48
NM_014374	REPIN1
NM_002856	PVRL2
NM_001042724	PVRL2
NR_023383	PMS2L11
NR_015436	LOC645323
NM_152766	C17orf61
NM_001142599	P4HA2
NM_001142598	P4HA2
NM_001017974	P4HA2
NM_025245	PBX4
NM_001430	EPAS1
NM_001135772	LRP5L
NM_020804	PACSIN1
NM_000514	GDNF
NM_006291	TNFAIP2
NM_018655	LENEP
NM_080607	VSTM2L
NM_001288	CLIC1
NM_002507	NGFR
NM_006747	SIPA1
NM_015603	CCDC9
NM_006053	TCIRG1
NM_153359	PRR22
NM_006211	PENK
NM_000455	STK11
NM_001120	MFSD10
NR_026772	C8orf71
NM_001024211	S100A13
NM_000297	PKD2
NM_015103	PLXND1
NM_138734	NRXN2
NM_002096	GTF2F1
NM_152447	LRFN5
NM_000359	TGM1
NM_004525	LRP2
NR_024249	LOC645332
NM_000100	CSTB
NM_006598	SLC12A7
NR_026883	HSPC072
NM_001131015	CIZ1
NM_012127	CIZ1
NM_001273	CHD4
NR_027064	PLAC2
NM_006019	TCIRG1
NM_002468	MYD88
NM_014506	TOR1B
NM_021977	SLC22A3
NM_178124	CXorf40A
NM_003300	TRAF3
NM_145726	TRAF3
NM_145725	TRAF3
NM_003106	SOX2
NM_138740	C1orf43
NM_001098616	C1orf43
NM_015449	C1orf43
NM_181746	LASS2
NM_022075	LASS2
NR_023391	C2orf14
NM_006472	TXNIP
NM_001008271	SCXA
NM_001080514	SCXB
NM_024330	SLC27A3
NM_001143763	SYCE1
NM_001143764	SYCE1
NM_001080851	DMRTC1B
NM_033053	DMRTC1
NM_007079	PTP4A3
NM_032611	PTP4A3
NM_031903	MRPL32
NM_006496	GNAI3
NM_000728	CALCB
NM_012324	MAPK8IP2
NM_003950	F2RL3
NM_144571	CNOT6L
NR_002593	SLC7A5P1
NM_001144857	PLEKHG6
NM_198839	ACACA
NM_198834	ACACA
NM_020449	THOC2
NM_001081550	THOC2
NM_004313	ARRB2
NM_199004	ARRB2
NM_016410	CHMP5
NM_000691	ALDH3A1
NM_004395	DBN1
NM_006406	PRDX4
NM_012242	DKK1
NM_178469	LCN8
NR_026758	LOC440905
NM_004249	RAB28
NM_001159601	RAB28
NM_001017979	RAB28
NM_001009185	ACSL6
NM_015256	ACSL6
NM_001013845	CXorf40B
NM_053046	EGLN2
NR_024182	C14orf48
NM_178238	PILRB
NM_133471	KIAA1949
NM_173548	ZNF584
NM_014344	FJX1
NM_005987	SPRR1A
NM_133264	WIPF2
NM_003840	TNFRSF10D
NM_001142276	APLP2
NM_001642	APLP2
NM_001142277	APLP2
NR_024516	APLP2
NR_024515	APLP2
NM_001142278	APLP2
NM_207418	FAM72D
NM_001130448	C15orf62
NM_006716	DBF4
NM_001121	ADD3
NM_016824	ADD3
NM_015092	SMG1
NM_014581	OBP2B
NR_002939	RUNDC2C
NR_003563	PI4KAP1
NM_001013632	TCTEX1D4
NM_001143838	SLC13A5
NM_177550	SLC13A5
NM_004397	DDX6
NM_001105078	MECOM
NM_183001	SHC1
NM_001130040	SHC1
NM_006168	NKX6-1
NM_001098527	RFPL2
NM_001042	SLC2A4
NM_133456	SHROOM1
NM_052839	PANX2
NM_175850	DNMT3B
NM_152891	PRSS33
NM_012100	DNPEP
NR_027242	LOC146336
NM_052858	MARVELD3
NM_001017967	MARVELD3
NM_020701	ISY1
NM_130435	PTPRE
NM_020711	ERMN
NM_002339	LSP1
NM_004947	DOCK3
NM_001085420	PLSCR5
NM_153201	HSPA8
NM_006597	HSPA8
NM_014718	CLSTN3
NR_015424	FLJ40330
NM_001127487	FLNC
NM_001458	FLNC
NM_000629	IFNAR1
NM_001159545	RFPL2
NR_003672	SNHG7
NR_024543	SNHG7
NR_024542	SNHG7
NM_007166	PICALM
NM_001008660	PICALM
NM_007297	BRCA1
NM_007299	BRCA1
NM_007300	BRCA1
NM_007304	BRCA1
NM_007298	BRCA1
NM_007296	BRCA1
NM_007305	BRCA1
NM_007294	BRCA1
NM_007302	BRCA1
NM_007303	BRCA1
NM_001114753	ENG
NM_000118	ENG
NM_001134296	AP3M2
NM_006803	AP3M2
NR_027007	LOC440944
NR_026670	LOC116437
NM_020672	S100A14
NM_025140	CCDC92
NM_014456	PDCD4
NM_145341	PDCD4
NM_001130410	ACAA1
NR_024024	ACAA1
NM_001607	ACAA1
NM_199287	CCDC137
NM_000160	GCGR
NR_026993	LOC90834
NR_003366	ANKRD20B
NM_033405	PRIC285
NM_005853	IRX5
NM_182685	EFNA1
NM_004428	EFNA1
NM_080588	PTPN7
NR_026899	LOC146880
NM_018275	C7orf43
NR_026845	C21orf119
NM_153453	VGLL2
NM_182645	VGLL2
NM_022082	SLC17A9
NM_020319	ANKMY2
NR_024264	LOC145845
NM_058164	OLFM2
NM_018460	ARHGAP15
NR_027455	LOC100131434
NM_002739	PRKCG
NM_005132	REC8
NM_001048205	REC8
NM_182705	FAM101B
NM_006677	USP19
NM_021805	SIGIRR
NM_001135053	SIGIRR
NM_003152	STAT5A
NM_001102467	AQP12B
NM_182970	RIMS4
NM_020831	MKL1
NM_001024401	SBK1
NM_001145134	CPT1B
NM_001145135	CPT1B
NM_001145136	CPT1B
NM_152245	CPT1B
NM_025260	C6orf25
NM_138274	C6orf25
NM_138275	C6orf25
NM_138272	C6orf25
NM_138277	C6orf25
NM_138273	C6orf25
NM_014890	FILIP1L
NM_001129843	CACNA1C
NM_001129844	CACNA1C
NM_001129842	CACNA1C
NM_001129834	CACNA1C
NM_001129830	CACNA1C
NM_001129836	CACNA1C
NM_199460	CACNA1C
NM_001129831	CACNA1C
NM_001129839	CACNA1C
NM_001129846	CACNA1C
NM_001129833	CACNA1C
NM_001129832	CACNA1C
NM_001129829	CACNA1C
NM_000719	CACNA1C
NM_001129827	CACNA1C
NM_001129837	CACNA1C
NM_001129835	CACNA1C
NM_001129840	CACNA1C
NM_001129838	CACNA1C
NM_001129841	CACNA1C
NR_026549	RHBG
NM_020407	RHBG
NR_024347	C16orf81
NM_024848	MORN1
NM_198055	MZF1
NM_003422	MZF1
NM_198137	CATSPER4
NM_004489	GPS2
NM_016413	CPB2
NM_001872	CPB2
NR_027389	IGFALS
NM_145006	SUSD3
NM_004045	ATOX1
NM_017797	BTBD2
NM_214710	PRSSL1
NM_001507	MLNR
NM_001546	ID4
NM_206967	C16orf74
NM_002362	MAGEA4
NM_001011549	MAGEA4
NM_001130478	LY6H
NM_020650	RCN3
NM_014016	SACM1L
NM_004498	ONECUT1
NM_003923	FOXH1
NM_001704	BAI3
NM_023936	MRPS34
NM_001135248	MFAP2
NM_002403	MFAP2
NM_032868	MPND
NR_003714	POM121L9P
NM_199051	FAM5C
NM_052846	EMILIN3
NR_027155	LOC100271836
NM_001011550	MAGEA4
NM_022157	RRAGC
NM_005755	EBI3
NM_001127511	APC
NM_006071	PKDREJ
NM_001229	CASP9
NM_032996	CASP9
NM_144705	TEKT4
NM_005979	S100A13
NM_032488	CNFN
NM_001031618	SPDYE2
NM_002314	LIMK1
NM_152396	METTL6
NR_027293	LOC96610
NM_005634	SOX3
NM_152906	C22orf25
NM_005220	DLX3
NM_014281	PUF60
NM_078480	PUF60
NM_006076	AGFG2
NM_020441	CORO1B
NM_001145157	NR2F2
NM_006788	RALBP1
NM_001011718	XKR7
NM_001127628	FBP1
NM_182775	ALS2CL
NM_001017990	H2AFB1
NM_080720	H2AFB3
NR_024071	PLCD1
NM_001130964	PLCD1
NM_004890	SPAG7
NM_012261	C20orf103
NM_000937	POLR2A
NR_026846	LOC285074
NM_001127197	ELF4
NM_016446	TMEM8B
NM_001042589	TMEM8B
NM_002074	GNB1
NM_005429	VEGFC
NR_001545	TTTY15
NM_001012421	ANKRD20A2
NM_020726	NLN
NM_002702	POU6F1
NM_052847	GNG7
NM_138967	SCAMP5
NM_001026213	CYP11B1
NM_000497	CYP11B1
NM_014069	PSORS1C2
NM_005930	CTAGE5
NM_203355	CTAGE5
NM_207397	CD164L2
NR_024244	SNAR-G2
NM_001260	CDK8
NM_001017363	ARID3C
NM_001040032	C8orf74
NR_027231	NCRNA00107
NR_027232	NCRNA00107
NM_001014989	LAT
NM_001005353	AK4
NM_001421	ELF4
NM_173529	C18orf54
NM_001031702	SEMA5B
NM_001017389	SULT1A4
NM_003166	SULT1A3
NM_001079527	FAM153C
NM_015653	RIBC2
NM_020719	PRR12
NM_003172	SURF1
NM_018384	GIMAP5
NR_002328	GNRHR2
NM_031925	TMEM120A
NM_004575	POU4F2
NM_003917	AP1G2
NM_014889	PITRM1
NM_016153	HSFX1
NR_026824	PSG10
NM_006289	TLN1
NM_006482	DYRK2
NM_003583	DYRK2
NM_001018060	AIFM3
NM_144704	AIFM3
NM_007103	NDUFV1
NR_027397	GORAB
NM_152281	GORAB
NM_001146039	GORAB
NM_005199	CHRNG
NM_198472	C10orf125
NM_001098483	C10orf125
NM_033258	GNG8
NM_007295	BRCA1
NM_006397	RNASEH2A
NR_024163	CKS1B
NM_001826	CKS1B
NM_176798	P2RY6
NR_026882	DKFZP434K028
NM_032160	DSEL
NM_015670	SENP3
NM_199165	ADSSL1
NM_015439	CCDC28A
NM_003273	TM7SF2
NM_207386	SHISA6
NM_198883	MTX1
NM_002455	MTX1
NM_052874	STX1B
NM_016218	POLK
NM_003329	TXN
NM_005099	ADAMTS4
NM_173618	INO80E
NM_001975	ENO2
NM_003685	KHSRP
NM_032646	TTYH2
NM_181713	UBXN2A
NM_016044	FAHD2A
NM_024708	ASB7
NM_198243	ASB7
NM_024587	TMEM53
NM_006657	FTCD
NM_206965	FTCD
NM_001130971	NELF
NM_001130969	NELF
NM_001130970	NELF
NM_015537	NELF
NM_004396	DDX5
NM_173493	PASD1
NM_001130162	STOX1
NM_001040664	PPAN-P2RY11
NR_002570	CYP2D7P1
NM_015725	RDH8
NR_002812	HCG26
NM_002602	PDE6G
NR_026872	PDE6G
NM_000499	CYP1A1
NM_138431	MFSD3
NM_001040105	MUC17
NM_001005273	CHD3
NM_005852	CHD3
NM_004713	SDCCAG1
NM_001077241	SLC25A45
NM_182556	SLC25A45
NM_021599	ADAMTS2
NM_014244	ADAMTS2
NM_015512	DNAH1
NM_001004351	SPDYE3
NM_001012419	ANKRD20A3
NM_012193	FZD4
NM_001098500	KIAA1217
NM_198264	FAM189B
NM_006589	FAM189B
NM_001940	ATN1
NM_023012	RSRC2
NM_198261	RSRC2
NM_198262	RSRC2
NM_199202	THEG
NM_016585	THEG
NM_020371	AVEN
NM_001098634	RBM47
NM_032576	CYorf15B
NM_002386	MC1R
NM_006378	SEMA4D
NM_001142287	SEMA4D
NM_032452	JPH4
NM_001146028	JPH4
NM_020920	CHD8
NM_001114403	UPK3BL
NM_001007538	SHISA2
NM_175066	DDX51
NM_018494	LRDD
NM_145886	LRDD
NM_152585	RBMY1F
NM_006767	LZTR1
NM_001102654	NTF3
NM_014582	OBP2A
NR_024005	DDX11L2
NM_004907	IER2
NM_004496	FOXA1
NM_183238	ZNF605
NM_006039	MRC2
NM_181674	PPP2R2B
NM_181676	PPP2R2B
NM_004215	EBAG9
NM_001005336	DNM1
NM_004408	DNM1
NM_152228	TAS1R3
NM_015291	DNAJC16
NM_005523	HOXA11
NM_001114620	MGAT1
NM_001114619	MGAT1
NM_007256	SLCO2B1
NM_001145212	SLCO2B1
NM_001007523	F8A2
NM_001007524	F8A3
NM_174919	SH3D20
NM_001039165	MRGPRE
NM_206866	BACH1
NR_027240	LOC730668
NR_002728	KCNQ1OT1
NM_031310	PLVAP
NM_017422	CALML5
NM_014675	CROCC
NM_014789	ZNF623
NM_006905	PSG1
NR_026960	C21orf125
NM_001295	CCR1
NM_014112	TRPS1
NM_019850	NGEF
NM_002609	PDGFRB
NR_003512	INS-IGF2
NM_001042376	INS-IGF2
NM_000207	INS
NR_024379	LOC643008
NM_001025161	CYP2D6
NM_000106	CYP2D6
NM_207349	NCRNA00176
NM_170696	ALDH1A2
NM_003888	ALDH1A2
NM_003426	ZNF74
NR_003253	ZNF74
NM_005286	NPBWR2
NM_001033581	PRKCZ
NM_032454	STK19
NM_004197	STK19
NM_001134651	EIF4E3
NM_001145657	RAP1GAP
NM_002885	RAP1GAP
NM_207364	GPR148
NR_001279	CSTT
NR_027244	LOC151009
NM_016580	PCDH12
NM_002162	ICAM3
NM_080731	IFFO1
NM_012418	FSCN2
NM_001077182	FSCN2
NM_000680	ADRA1A
NM_033304	ADRA1A
NM_033302	ADRA1A
NM_033303	ADRA1A
NM_001145856	SH3BP2
NM_172209	TAPBP
NM_172208	TAPBP
NM_003190	TAPBP
NM_001001722	CDY2B
NM_004825	CDY2A
NM_006033	LIPG
NM_021949	ATP2B3
NM_001001344	ATP2B3
NM_001080442	SLC38A8
NM_001145304	KIAA1683
NM_001145305	KIAA1683
NM_025249	KIAA1683
NM_031895	CACNG8
NM_012151	F8A1
NM_000348	SRD5A2
NM_001042595	TMEM91
NM_015056	RRP1B
NM_032250	ANKRD20A1
NM_007111	TFDP1
NM_001002811	PDE4DIP
NM_014624	S100A6
NM_001006118	RBMY1E
NM_021920	SCT
NM_016823	CRK
NM_005206	CRK
NR_015392	FLJ40852
NM_001005180	OR56B1
NR_003945	GVIN1
NM_031907	USP26
NR_026958	LOC284749
NM_002186	IL9R
NR_024033	IL9R
NM_032285	MRI1
NM_001031727	MRI1
NM_003772	JRKL
NM_080701	TREX2
NM_182969	XRRA1
NM_032303	HSDL2
NM_005674	ZNF239
NM_021078	KAT2A
NM_019606	MEPCE
NM_153819	RASGRP2
NM_032752	ZNF496
NR_003354	SNORD115-39
NM_001134231	NT5DC2
NM_001145353	ELF1
NR_003695	SNORD12B
NM_004752	GCM2
NM_014771	RNF40
NR_024452	LOC100134259
NM_020230	PPAN
NM_030913	SEMA6C
NM_003692	TMEFF1
NM_203370	C3orf54
NM_002836	PTPRA
NM_001136239	PRDM6
NM_002555	SLC22A18
NM_015933	CCDC72
NM_022067	VIPAR
NM_152657	GGN
NM_016021	UBE2J1
NM_003048	SLC9A2
NM_032169	ACAD11
NM_003646	DGKZ
NM_130475	MADD
NM_001135943	MADD
NM_130476	MADD
NM_012254	SLC27A5
NR_027152	C10orf108
NR_027151	C10orf108
NM_001009998	SSBP4
NM_032627	SSBP4
NM_005568	LHX1
NM_198582	KLHL30
NM_018957	SH3BP1
NM_144685	HIPK4
NM_002490	NDUFA6
NM_012452	TNFRSF13B
NM_017823	DUSP23
NM_001011552	SLC9A4
NM_021173	POLD4
NM_019105	TNXB
NR_024337	C1orf133
NM_017771	PXK
NM_001016	RPS12
NM_006411	AGPAT1
NM_002501	NFIX
NM_003308	TSPY1
NM_003043	SLC6A6
NM_001134367	SLC6A6
NM_001134368	SLC6A6
NM_001018057	DKK3
NM_001043318	C14orf43
NM_004579	MAP4K2
NM_015526	CLIP3
NM_001105521	JAKMIP3
NM_001130967	ZNF385A
NM_001130968	ZNF385A
NM_199177	MRRF
NM_138777	MRRF
NM_001006117	RBMY1J
NM_139135	ARID1A
NM_006015	ARID1A
NM_032353	VPS25
NM_021034	IFITM3
NR_024381	LOC150185
NM_024660	TMEM149
NM_016497	MRPL51
NR_001547	RBMY1A3P
NM_199173	BGLAP
NM_198406	PAQR6
NM_024897	PAQR6
NM_002784	PSG9
NM_005931	MICB
NM_018008	FEZF2
NM_004472	FOXD1
NM_016451	COPB1
NM_012375	OR52A1
NM_018264	TYW1
NM_000507	FBP1
NM_001013641	TMEM82
NM_002410	MGAT5
NM_015910	C2orf86
NM_001035516	DMKN
NM_005546	ITK
NR_002578	GAS5
NR_002579	SNORD74
NM_003509	HIST1H2AI
NM_005995	TBX10
NM_014002	IKBKE
NM_014875	KIF14
NM_001144063	OSBPL5
NM_020896	OSBPL5
NM_145638	OSBPL5
NM_174929	ZMIZ2
NM_194250	ZNF804A
NM_024919	FRMD1
NM_005736	ACTR1A
NM_198892	BMP2K
NM_017593	BMP2K
NM_017825	ADPRHL2
NM_001020	RPS16
NM_004052	BNIP3
NM_001008541	MXI1
NM_003780	B4GALT2
NM_176782	FAM151A
NR_003712	SNORA11E
NR_003711	SNORA11D
NM_004028	AQP4
NM_016169	SUFU
NM_001493	GDI1
NM_153211	TTC39C
NM_005169	PHOX2A
NR_024526	ARL6IP6
NM_152522	ARL6IP6
NM_001145546	GALP
NM_033106	GALP
NM_001586	TEX28
NM_170607	MLX
NM_198204	MLX
NM_198205	MLX
NM_000955	PTGER1
NM_001130713	LEF1
NM_001130714	LEF1
NM_016269	LEF1
NM_007346	OGFR
NM_007022	CYB561D2
NM_006201	CDK16
NM_013993	DDR1
NM_001040031	CD37
NM_001774	CD37
NM_001042480	GEMIN8
NM_017856	GEMIN8
NM_001042479	GEMIN8
NM_033388	ATG16L2
NM_021110	COL14A1
NM_003168	SUPT4H1
NM_178272	PILRA
NM_178273	PILRA
NM_013439	PILRA
NM_006487	FBLN1
NM_001996	FBLN1
NM_006485	FBLN1
NM_006486	FBLN1
NM_001884	HAPLN1
NM_005262	GFER
NR_024420	LOC389634
NM_198966	PTHLH
NM_198964	PTHLH
NM_015982	YBX2
NM_002447	MST1R
NR_026052	MGC2752
NM_014932	NLGN1
NM_003392	WNT5A
NM_015351	TTC9
NM_001077400	FER1L5
NM_003486	SLC7A5
NM_006913	RNF5
NR_027468	FLJ39739
NM_014819	PJA2
NM_001828	CLC
NM_001110514	EBF4
NM_001145372	PTPN3
NM_001145371	PTPN3
NM_005737	ARL4C
NR_026592	BMS1P4
NM_020998	MST1
NM_005590	MRE11A
NM_005591	MRE11A
NM_021806	FAM3A
NM_022821	ELOVL1
NM_000966	RARG
NM_153675	FOXA2
NM_004158	PSPN
NM_170722	NLRX1
NM_024618	NLRX1
NM_002441	MSH5
NM_025259	MSH5
NM_172166	MSH5
NM_172165	MSH5
NM_001130140	ERAP2
NM_022350	ERAP2
NM_005370	RAB8A
NM_000597	IGFBP2
NM_005423	TFF2
NM_000738	CHRM1
NM_002960	S100A3
NM_004952	EFNA3
NR_015363	MGC21881
NM_003980	MAP7
NM_001010867	C1orf69
NM_017829	CECR5
NM_198988	LENG9
NM_002062	GLP1R
NM_001145472	LOXHD1
NM_003757	EIF3I
NM_002496	NDUFS8
NM_015253	WSCD1
NM_178502	DTX3
NM_024063	SPATA5L1
NM_004058	CAPS
NM_080590	CAPS
NM_053280	ODF3
NM_000554	CRX
NM_175611	GRIK1
NM_000830	GRIK1
NM_004086	COCH
NM_001135058	COCH
NM_001117	ADCYAP1
NM_018316	KLHL26
NM_178450	MARCH3
NM_003413	ZIC3
NM_006428	MRPL28
NM_001007533	DYSFIP1
NM_004934	CDH18
NM_015235	CSTF2T
NR_003602	LOC541473
NM_001142532	SH2D3C
NM_001040283	DMRTC2
NM_006659	TUBGCP2
NM_148919	PSMB8
NM_001135254	PAX7
NM_013945	PAX7
NM_002584	PAX7
NM_001015054	MPG
NM_001102401	C8orf41
NR_024591	POM121L1P
NM_181311	TAZ
NM_181313	TAZ
NM_181312	TAZ
NM_000116	TAZ
NR_024048	TAZ
NM_018313	PBRM1
NM_153757	NAP1L5
NM_001004058	OR8K5
NM_021191	NEUROD4
NM_133445	GRIN3A
NR_027469	LOC100286793
NM_001004317	LIN28B
NM_005520	HNRNPH1
NM_025115	C8orf41
NM_213633	PSG4
NM_002780	PSG4
NM_173500	TTBK2
NM_002783	PSG7
NM_001098805	ANKRD20A4
NM_032567	SPZ1
NM_173499	SPATA8
NM_017660	GATAD2A
NM_001013442	EPGN
NM_021016	PSG3
NM_001001991	PAMR1
NM_015430	PAMR1
NM_001004702	OR4C3
NM_024896	ERMP1
NM_033557	YIF1B
NM_032824	TMEM87B
NM_005444	RQCD1
NM_005245	FAT1
NM_001017917	CYB561
NM_005320	HIST1H1D
NR_024187	SUZ12P
NM_001144956	C1orf230
NM_001080436	WTIP
NM_001145635	TRIM45
NM_025188	TRIM45
NM_024871	MAP6D1
NM_198061	CES2
NM_003869	CES2
NM_007217	PDCD10
NM_030957	ADAMTS10
NM_001039958	MESP2
NM_000018	ACADVL
NM_001033859	ACADVL
NR_027406	LOC100129034
NR_024481	C9orf144
NM_001025200	CTRB2
NM_018951	HOXA10
NM_018058	CRTAC1
NM_138783	ZNF653
NM_001144062	COPB1
NM_001144061	COPB1
NM_001145775	FKBP5
NR_001549	TTTY19
NM_000943	PPIC
NM_031300	MXD3
NM_001142935	MXD3
NM_022760	FAM113A
NR_026972	LOC285830
NR_026973	LOC285830
NM_001122955	BSCL2
NR_003035	SNORA16A
NM_031246	PSG2
NM_024757	EHMT1
NM_001145527	EHMT1
NM_024838	THNSL1
NM_001134670	DHDPSL
NM_138413	DHDPSL
NM_001012515	FECH
NM_000140	FECH
NM_000353	TAT
NM_203464	AK4
NM_145068	TRPV3
NM_199231	GDNF
NM_152990	PXT1
NR_002564	SNORD26
NM_006965	ZNF24
NR_024343	SNAR-I
NM_020158	EXOSC5
NM_001145065	FAM190A
NM_198969	AES
NM_007000	UPK1A
NM_014979	SV2C
NR_027438	IP6K2
NR_027437	IP6K2
NM_001146179	IP6K2
NM_001146178	IP6K2
NM_001005911	IP6K2
NM_001005910	IP6K2
NM_001005909	IP6K2
NM_016291	IP6K2
NM_006365	C1orf61
NM_017418	DEC1
NM_004043	ASMT
NM_199243	GPR150
NM_018164	C12orf11
NM_001116	ADCY9
NM_172250	MMAA
NM_000817	GAD1
NM_013445	GAD1
NM_001880	ATF2
NM_001025390	AMPD3
NM_024710	ISOC2
NM_001136202	ISOC2
NM_001136201	ISOC2
NM_002467	MYC
NM_018727	TRPV1
NM_015087	SPG20
NM_001142296	SPG20
NM_138991	BACE2
NM_138992	BACE2
NM_012105	BACE2
NR_002160	NCRNA00230B
NR_002161	NCRNA00230A
NM_007148	RNF112
NM_001093772	KIT
NM_000222	KIT
NM_001039841	ARHGAP11B
NM_001142531	SH2D3C
NM_014721	PHACTR2
NM_001100166	PHACTR2
NM_182597	C7orf53
NM_000476	AK1
NM_173468	MOBKL1A
NM_001670	ARVCF
NM_001077511	TCF19
NM_007109	TCF19
NM_003323	TULP2
NR_002823	AQP7P2
NR_003342	SNORD115-25
NM_001130014	PSG5
NM_002781	PSG5
NM_173558	FGD2
NM_001033053	NLRP1
NM_014922	NLRP1
NM_033004	NLRP1
NM_033007	NLRP1
NM_033006	NLRP1
NM_018351	FGD6
NR_002923	BCORL2
NM_001109977	FAM160A1
NM_018273	TMEM143
NM_003576	STK24
NR_002187	TPI1P2
NM_016350	NIN
NM_152780	MAP7D2
NM_052988	CDK10
NM_001098533	CDK10
NM_052987	CDK10
NM_001145076	EML4
NM_019063	EML4
NM_022160	DMRTA1
NM_016734	PAX5
NM_198996	LIPI
NM_181876	PPP2R2C
NM_181780	BTLA
NM_001085357	BTLA
NM_001001524	TM6SF2
NM_032152	PRAM1
NM_199352	SLC22A25
NM_001645	APOC1
NM_033257	DGCR6L
NM_001113410	PSG11
NM_002785	PSG11
NM_203287	PSG11
NR_003343	SNORD115-26
NM_005456	MAPK8IP1
NR_024256	FLJ45983
NR_024255	FLJ45983
NR_024416	FLJ35390
NM_000885	ITGA4
NM_021948	BCAN
NM_198427	BCAN
NM_003602	FKBP6
NM_012093	AK5
NM_001128827	DLG4
NM_001159391	GUK1
NM_000613	HPX
NM_001126181	NRGN
NM_006176	NRGN
NR_024439	LOC729121
NM_003836	DLK1
NR_026580	TFDP1
NR_024344	LOC283174
NM_015873	VILL
NM_152542	PPM1K
NR_026682	LOC100268168
NM_015199	ANKRD28
NM_182687	PKMYT1
NM_004203	PKMYT1
NR_024533	ALG3
NR_024534	ALG3
NM_005787	ALG3
NM_014497	ZNF638
NM_001014972	ZNF638
NM_020796	SEMA6A
NM_001257	CDH13
NM_144506	KLK8
NM_144505	KLK8
NM_144507	KLK8
NM_007196	KLK8
NM_025218	ULBP1
NM_001114661	PLCL1
NM_004961	GABRE
NM_020783	SYT4
NM_002234	KCNA5
NM_005775	SORBS3
NM_012323	MAFF
NM_194314	ZBTB41
NM_198461	LONRF2
NM_001127669	KCNE1
NM_001127668	KCNE1
NM_000956	PTGER2
NM_002894	RBBP8
NM_033211	C5orf30
NM_022121	PERP
NM_001001851	ITIH5
NM_030569	ITIH5
NM_000504	F10
NR_024476	LOC100132707
NR_024477	LOC100132707
NM_012257	HBP1
NM_003884	KAT2B
NM_003525	HIST1H2BI
NM_024490	ATP10A
NM_020438	DOLPP1
NM_001135917	DOLPP1
NM_144990	SLFNL1
NM_152282	ACPL2
NM_001037172	ACPL2
NM_015354	NUP188
NM_138457	FOXP4
NM_001012426	FOXP4
NM_001012427	FOXP4
NM_015633	FGFR1OP2
NM_020335	VANGL2
NM_001080446	C11orf94
NM_145283	NXNL2
NM_178460	SIRPD
NM_005916	MCM7
NM_001007464	RWDD1
NM_016104	RWDD1
NM_015952	RWDD1
NM_001135208	FKBP2
NR_027284	LOC441177
NM_017790	RGS3
NM_001145641	SRRM5
NM_030629	CMIP
NM_017437	CPSF2
NM_207338	LCTL
NM_001135770	PVR
NM_006505	PVR
NM_001135769	PVR
NM_001135768	PVR
NM_175929	FGF14
NM_012190	ALDH1L1
NR_003359	SNORD115-44
NM_001098416	HDAC7
NM_015401	HDAC7
NM_130473	MADD
NM_130474	MADD
NM_130472	MADD
NM_130471	MADD
[truncated: 2,273 more rows]
